# Supplementary material for: Natural expression variation for the Arabidopsis MED20a mediator complex subunit influences quantitative resistance to Sclerotinia sclerotiorum
Source: Front Plant Sci. 2025 Nov 17;16:1706963. doi: 10.3389/fpls.2025.1706963 (PMC12667439; doi:10.3389/fpls.2025.1706963)
Supplement: Supplementary file 6 [file Table1.xlsx]

## Sheet: Sheet1
Table S1. Mean disease scores for infection of 325 Arabidopsis thaliana ecotypes with Sclerotinia sclerotiorum isolates 1980 and BN325 at 4- and 7-days post inoculation.
Ecotype	S. sclerotiorum isolate 1980		S. sclerotiorum isolate BN325
	Mean disease score 4 dpi	Mean disease score 7 dpi	Mean disease score 4 dpi	Mean disease score 7 dpi
11ME1.32	6.1203	8.8755	5.1446	7.958
11PNA4.101	5.1097	8.3216	4.8853	7.3333
328PNA054	4.6347	6.3411	3.6699	4.3114
Aa-0	4.6326	7.6809	4.2323	6.9099
Ag-0	4.2463	5.7458	3.7741	5.3333
Alc-0	5.3231	7.7043	4.7722	7.3687
ALL1-2	4.9399	8.8339	4.6739	7.0295
ALL1-3	4.4825	7.9307	4.1873	6.958
Alst-1	6.0699	8.7834	5.0675	8.0539
Ame1-1	5.7631	8.6051	5.0892	6.8531
An-1	6.057	8.9367	4.383	7.4188
An-2	5.2006	7.9801	4.5675	7.2761
Ang-0	6.0029	8.7758	3.7019	5.9146
Ann-1	4.7012	8.866	4.4008	5.2761
App1-16	5.1814	8.9932	3.3605	5.8253
Arby-1	5.5848	7.5728	5.1057	7.515
Ba-1	5.9672	8.7665	3.8908	5.8225
Ba1-2	6.1318	8.9038	4.5168	6.9977
Baa-1	5.6928	8.8932	5.4451	8.3306
Bay-0	6.8485	8.8772	5.4636	8.1112
Be-1	4.5538	8.3982	3.4897	6.3683
Belmonte-4-94	4.057	8.1589	4.403	6.2798
Benk-1	6.0788	8.6353	4.2559	6.4642
Bg-2	7.5268	9	6.2732	9
Bla-1	5.3588	8.1121	4.596	6.4691
Blh-1	6.6475	8.9495	3.403	5.2798
Blh-2	6.2986	8.9075	3.8895	6.4417
Boot-1	6.4109	9	4.8056	6.9686
Bor-1	5.3064	8.2897	3.7363	6.2242
Bor-4	4.5472	8.8662	4.903	7.7798
Br-0	7.0425	8.9144	5.2294	7.4184
Bro1-6	4.5835	8.0109	3.5546	4.9402
Bs-2	6.681	9	4.3895	7.2751
Bsch-0	5.9097	9	4.5892	7.4642
Bu-0	5.0015	8.7144	4.2363	6.957
Bur-0	4.3476	7.1108	4.05	5.8687
C24	5.2792	8.9367	4.4216	6.8603
Ca-0	6.7012	8.6437	3.7019	5.9702
CAM-16	5.6373	8.9883	5.7363	8.2798
CAM-61	5.2792	8.9367	5.2327	7.0843
Can-0	5.2428	9	4.9581	7.7327
Cen-0	5.6676	7.8276	5.1304	8.1222
Cha-0	4.5594	7.1092	3.7229	5.6639
Chat-1	5.9237	8.7801	4.818	7.2836
CIBC-17	5.4964	8.428	4.8021	7.5636
CIBC2	6.119	9	4.367	6.8531
CIBC4	5.3412	8.9429	3.6944	4.9613
CIBC5	5.4222	8.6848	4.9226	7.1308
Cnt-1	4.6437	7.5888	2.9905	5.0762
Co-2	6.0684	8.7319	4.1483	6.4535
Co-4	4.0007	6.3653	3.9226	6.0753
Col-0	5.3473	8.9749	3.807	6.7184
Com-1	4.7906	8.5097	3.9226	6.4642
CSHL-5	6.9017	8.9541	3.6944	6.0904
Ct-1	3.5698	6.4932	3.6808	6.0575
CUR-3	5.3843	8.945	5.6939	7.9262
Cvi-0	5.7291	8.8183	4.6252	7.2242
Da(1)-12	6.2588	8.9991	4.0337	5.8531
Da-0	4.0913	8.6645	4.0353	6.248
Db-0	5.1306	8.54	5.2306	8.1432
Di-1	5.8918	8.8869	4.9847	8.3667
Do-0	3.8704	6.9509	3.9528	6.3098
Dra-2	5.8451	8.709	2.0083	3.2543
Dra3-1	3.7995	7.7649	N/A	N/A
DraIV1-14	4.7482	6.8274	4.1577	6.4008
DraIV1-5	5.9725	8.3567	5.0301	7.4777
DraIV6-16	6.0015	8.9367	4.6183	7.1835
DraIV6-35	5.057	8.3811	4.3474	7.8253
Duk	5.6872	9	5.0889	8.5451
Ede-1	4.1945	8.4698	3.9241	6.0813
Eden-2	4.4394	7.9811	N/A	N/A
Edi-0	4.9094	8.6525	3.912	5.7807
Ep-0	5.1457	8.9771	3.4691	6.2786
Es-0	5.3256	8.6051	4.3551	5.9453
Est-0	6.2921	9	4.4044	7.5086
Est-1	5.7031	8.9495	5.383	7.36
Fei-0	5.0927	7.3072	5.5532	7.8064
Fi-1	5.6022	9	4.9753	8.2318
Fja1-1	2.9824	5.1794	N/A	N/A
Fja1-2	5.6676	8.7109	N/A	N/A
Fr-4	4.651	7.4745	4.3181	7.8111
Ga-0	3.7732	8.7228	4.5595	7.36
Ga-2	4.7604	8.6795	4.2861	7.3654
Gd-1	5.7237	8.9367	5.4558	8.6748
Ge-0	5.3779	8.9074	5.1133	8.4686
Ge-1	4.2024	7.3311	4.2531	6.2318
Gel-1	6.1862	8.9971	5.0864	8.5096
Gie-0	5.4478	8.1807	4.2244	6.7255
Gö-0	5.4802	9	5.3682	8.3255
Got-7	6.0211	8.7092	4.5669	7.2859
Gr-1	5.3553	8.0514	5.0748	6.9478
Gr-5	4.7709	8.0574	4.4888	6.8673
Gü-1	6.3154	8.7826	3.64	6.1766
Gy-0	4.6088	7.1911	5.6224	8.4525
Ha-0	5.7926	8.8651	4.9262	8.4996
Hau-0	4.0406	7.4233	3.4156	6.0325
Hey-1	5.4706	8.4488	4.6285	8.0222
Hh-0	4.1649	7.0813	3.5601	5.9668
Hi-0	5.5177	8.8465	6.0113	8.0081
Hn-0	5.9213	8.8675	4.324	7.6361
Hod	6.1404	8.8384	5.178	8.0081
Hov4-1	5.0074	8.2432	5.0042	6.934
Hovdala-2	3.1681	6.5478	4.876	8.0371
HR-5	5.7854	8.9016	5.7129	8.7398
Hs-0	5.2241	9	4.6785	7.8537
HSm	6.4174	8.8743	4.0626	6.5807
In-0	6.1572	8.8836	4.8669	7.8865
Je-0	5.8527	7.9799	4.7056	6.3095
Jl-3	7.0901	8.9771	4.8933	8.3572
Jm-1	5.4443	8.7027	5.1841	7.9822
Ka-0	6.0841	8.9854	5.3113	8.5532
KBS-Mac-8	6.0936	8.9307	4.7649	6.9816
Kelsterbach-2	6.1831	8.7608	4.2531	7.0652
Kelsterbach-4	5.7797	8.994	4.8895	7.564
Kin-0	4.9749	8.4406	5.8669	7.5532
Kl-5	5.7969	8.8287	5.642	8.3985
Kn-0	5.315	8.6504	4.9023	7.2874
Kno-18	5.8408	8.7988	4.4871	7.7593
Knox-11	5.0164	8.5386	4.9208	7.3623
Koln	4.15	8.8246	4.376	7.0927
Kr-0	5.5442	7.6156	4.142	7.8583
Kro-0	4.5451	8.6386	5.1841	8.5777
Krot-2	6.4817	8.7615	3.3933	6.9822
Kulturen-1	4.2177	7.9947	3.0552	3.8234
Lc-0	6.1122	8.7885	5.7794	8.6017
LDV-14	5.9653	9	4.6462	6.9151
LDV-25	4.3073	7.9224	4.0344	6.1166
LDV-34	6.6171	8.4235	5.1462	7.9707
LDV-58	7.1185	8.7988	5.1709	7.8778
Ler-1	4.3167	8.3271	6.6462	8.0263
Li-3	4.9461	8.6981	4.3659	7.5187
Li-5:2	5.0574	8.6122	2.6981	5.46
Li-6	3.9261	6.9838	4.3659	6.1854
Li-7	5.4732	7.7289	4.4619	7.1888
Liarum	5.7797	8.8829	5.5907	8.4151
Lillo-1	3.5303	5.365	N/A	N/A
LI-OF-095	5.7887	8.9886	5.1911	7.95
Lip-0	6.4355	8.8745	5.0351	8.1929
Lis-1	5.6759	8.685	4.6325	6.6579
Lis-2	3.7047	6.3195	4.0598	6.4889
Lisse	3.3812	6.9824	4.0334	6.9548
LL-0	3.6122	7.4551	2.9065	3.6645
Lm-2	7.237	8.9359	6.5452	8.8595
Lom1-1	4.6994	8.3868	4.2118	6.8595
Lp2-2	4.3406	7.6689	4.2018	6.7485
Lp2-6	5.0976	7.8552	4.6462	7.304
Lz-0	3.8961	7.7244	4.0351	6.5263
Map-42	5.6624	8.4184	4.5351	6.804
Mc-0	4.3699	6.731	3.1773	5.1135
Mh-0	5.3498	8.0941	4.8104	7.4632
MIB-15	4.9512	8.0667	5.3895	8.2862
MIB-22	5.5565	8.822	3.8129	6.3596
MIB-28	6.4165	9	4.1802	5.7572
MIB-84	5.8898	8.7109	4.293	5.3928
MNF-Che-2	3.4269	7.0418	4.8684	7.2485
MNF-Jac-32	5.5197	8.5177	4.924	7.4151
MNF-Pot-48	5.6253	8.1618	4.9708	7.819
MNF-Pot-68	3.5254	7.0275	N/A	N/A
Mnz-0	5.3045	8.8841	4.9619	7.3555
MOG-37	4.896	8.0734	4.5387	8.229
Mr-0	7.0214	8.4073	5.6068	7.3921
Mrk-0	6.3483	8.8299	5.2573	8.304
MS-0	4.3287	8.4326	5.4119	7.8873
Mt-0	6.1265	8.9268	4.9795	7.304
Mz-0	6.2714	8.3414	4.8684	8.2485
N13	4.6322	8.3771	4.3684	7.7485
N4	5.3291	7.9793	3.939	6.1923
N7	3.403	8.2453	3.977	6.2965
Na-1	6.6817	8.941	4.2375	7.8928
Nc-1	5.915	8.671	4.5302	5.988
Nd-1	5.9222	9	3.6462	6.5818
NFA-10	5.866	8.6999	3.3083	5.9935
NFA-8	6.0381	8.9307	3.924	7.8596
NFC20	4.9672	8.322	4.7723	6.3034
No-0	7.2386	8.8719	4.714	8.3971
Nok-1	5.6517	8.5993	4.3659	6.1298
Nw-0	5.6671	8.8661	4.0201	7.2762
Nw-2	6.1825	8.6588	4.6993	8.0743
Nz1	5.8679	8.9771	5.3659	7.9076
Ob-1	6.7527	8.9629	5.573	8.2444
Old-1	4.7735	8.5193	4.1772	6.8115
Omo2-1	5.0879	8.6471	N/A	N/A
Or-0	6.6076	9	4.8868	8.285
Or-1	4.9825	6.764	3.5698	5.9889
Ors-1	5.5513	8.8682	4.4944	7.4242
Ors-2	5.1723	8.6322	4.403	6.2242
Oy-0	7.1877	8.9327	3.5351	5.2485
Pa-1	5.9803	8.7557	3.7011	5.7833
Pa-2	5.8766	8.8894	4.1554	7.9047
PAR-3	6.3825	8.8969	3.531	6.239
PAR-4	6.0565	8.7109	5.5387	8.7845
Paw-3	6.0706	8.8299	3.7333	6.4717
Per-1	6.1369	9	3.4208	7.3467
Petergof	3.7422	5.284	2.6563	4.6983
PHW-10	5.6034	7.9478	4.6773	7.1135
PHW-13	5.9943	8.8526	5.1112	6.9656
PHW-14	6.6401	8.7821	4.3568	7.485
PHW-20	5.8034	8.3505	5.8364	6.9691
PHW-22	6.5741	9	4.4348	7.3589
PHW-26	5.159	8.3923	4.495	6.8944
PHW-28	5.3014	8.6745	3.7307	5.5162
PHW-31	5.9179	8.5598	5.2008	7.7871
PHW-33	4.5263	6.909	4.1305	6.7469
PHW-35	5.1948	8.6243	4.71	6.4918
PHW-36	4.3393	7.0346	4.1681	6.6092
PHW-37	5.2094	8.5351	4.6521	6.1561
Pla-0	3.7211	7.343	3.8449	5.2743
Pn-0	6.7365	9	4.8725	7.735
Pna-17	4.4517	7.7244	4.4633	7.2622
Pog-0	5.9654	8.7078	3.7077	5.7117
Pr-0	5.4288	8.9187	5.3297	8.3333
Pro-0	7.2787	8.822	4.872	9
Pu2-23	5.6407	8.9831	5.5045	7.8166
PUZ24	4.6621	8.6117	3.1771	5.4743
Ra-0	5.9165	8.1508	3.2276	5.6369
Rak-2	6.7433	8.4327	6.1082	8.0386
Ren-1	6.4936	8.8969	5.241	8.3733
Rhen-1	6.4845	8.9251	4.9368	6.9063
Rmx-A180	4.3823	8.7908	4.7276	7.5813
Rou-0	4.7828	8.3851	5.2318	7.5802
RRS-10	5.8514	9	4.4781	7.1864
RRS-7	5.1373	8.8772	3.2289	4.5992
Rsch-4	5.4222	8.711	5.1165	7.248
S96	4.6631	8.9818	4.3979	7.0587
Sap-0	5.0073	8.78	4.592	7.6924
Sapporo-0	5.2601	8.8262	4.5965	6.3228
Sav-0	7.3125	8.7469	3.9504	6.8066
Se-0	4.4836	6.6843	2.6999	4.2211
Sei-0	4.8619	8.921	2.15	2.75
Sg-1	4.8305	7.7595	4.7338	6.941
Sh-0	6.7998	9	4.5288	6.5099
Shahdara	7.2678	9	4.872	8.3401
Si-0	5.4731	8.8099	3.8743	5.4894
SLSP-30	5.5157	8.9831	5.3943	8.248
Sp-0	6.3476	9	4.7077	7.8783
Sq-8	5.0984	7.1281	3.5804	7.0172
St-0	5.938	8.8969	5.6119	8.1413
Ste-0	6.2875	8.8663	4.6696	6.3552
Ste-3	5.8158	8.5973	5.071	7.6368
T1040	5.5936	8.9307	4.8265	5.9373
T1110	4.6049	7.4164	5.6859	7.9478
T510	3.5516	7.5657	4.8116	6.4728
T540	3.8879	7.3429	5.1455	7.1166
T620	4.4699	8.1677	3.6536	5.5289
T690	5.9039	8.3855	4.9452	7.5857
Ta-0	4.8961	8.2244	5.4334	7.7886
Tad01	3.0936	5.0973	4.7795	6.7457
Tamm-2	3.996	6.3587	3.2016	5.5468
TDr-1	5.1441	7.7472	5.519	7.9512
TDr-17	5.3053	8.4697	N/A	N/A
TDr-18	4.6067	7.7855	4.672	6.6924
TDr-3	5.1649	7.5535	4.2311	6.5718
TDr-8	4.2136	6.8938	3.1756	6.8496
Tha-1	5.3162	7.9425	4.2656	5.9362
Ting-1	5.1167	8.1322	3.2038	4.2954
Tiv-1	4.7467	8.5239	4.0479	5.2952
Tomegap-2	5.2213	7.8001	5.0601	6.9833
Tottarp-2	5.6103	8.666	5.0688	7.1795
TOU-A1-115	5.4612	7.8154	3.8662	5.9439
TOU-A1-116	5.7606	8.9448	4.6978	7.7019
TOU-A1-43	5.6285	8.9719	5.0867	6.6463
TOU-A1-62	5.9658	8.8382	5.3106	7.9439
TOU-A1-96	5.9983	8.998	3.2502	5.4638
TOU-C-3	4.8009	8.435	4.8517	7.0956
TOU-E-11	5.8149	8.3187	4.7341	6.5539
TOU-H-12	5.232	8.7066	5.0193	7.8923
TOU-H-13	6.7705	8.9203	5.3057	7.7416
TOU-I-17	6.9377	8.9112	6.0119	8.4428
TOU-I-2	5.2755	8.896	4.9943	7.165
TOU-I-6	5.6644	8.896	5.0119	7.1095
TOU-J-3	4.493	8.7949	4.274	6.7666
TOU-K-3	3.9391	8.4625	4.9188	7.211
Ts-1	5.2703	7.9018	3.8531	5.0753
Tscha-1	5.4939	7.6022	3.2146	4.8508
Tsu-0	5.3883	9	4.3188	6.7117
Ty-0	5.9954	8.945	3.6034	6.3508
UduI1-34	6.6649	8.998	5.7067	7.5313
Uk-1	5.8117	8.816	5.057	7.4425
Uk-2	7.4864	8.9975	4.0479	6.9052
UKID101	4.2118	6.3257	N/A	N/A
UKID48	6.1474	8.9542	4.9233	7.7833
UKID80	4.4477	7.841	3.6786	5.0539
UKNW06-059	4.3033	7.9454	5.1377	7.9285
UKNW06-060	5.4469	7.4686	4.7168	7.4595
UKNW06-386	6.6094	8.8869	5.4946	7.4039
UKNW06-436	4.2573	8.0012	4.623	7.1095
UKSE06-062	5.2852	8.7988	5.4482	6.8777
UKSE06-192	5.6921	8.9856	4.6629	6.5999
UKSE06-272	5.063	7.9655	4.6786	7.165
UKSE06-278	5.7234	8.3781	4.9776	6.4137
UKSE06-349	3.2524	5.2562	4.5119	6.1095
UKSE06-351	3.8291	5.4237	3.09	4.2537
UKSE06-414	4.2083	7.3575	2.8678	4.4759
UKSE06-429	4.8063	7.7672	4.939	7.4595
UKSE06-466	6.4427	8.998	4.9488	7.6318
UKSE06-482	4.2433	8.7105	3.6919	4.8426
UKSE06-520	5.7858	7.6635	4.5921	6.4634
UKSE06-628	5.9488	8.755	4.3853	6.8414
UKSW06-202	6.5996	8.4394	5.3531	7.5753
Ull2-3	5.6449	8.9814	4.258	6.0112
Ull3-4	5.0176	8.1823	N/A	N/A
Uod-7	4.9699	7.2078	4.0119	5.6146
Utrecht	5.8035	8.8889	4.403	8.1687
Van-0	5.8311	9	3.5675	5.165
Var2-1	3.3408	6.2432	4.0599	5.1873
Ven-1	4.6219	7.9842	4.2294	5.7118
VOU-1	5.6528	8.9131	5.2884	7.5415
VOU-2	6.8903	8.8586	5.5835	8.0194
Wa-1	7.9459	8.9367	6.3525	8.4936
Wag-3	4.3617	6.4349	4.5014	6.4425
Wag-4	6.2736	9	3.4779	4.3469
Wag-5	6.0674	9	4.6024	6.8745
WAR	5.8556	8.791	4.6075	7.1111
Wc-2	5.9954	8.6117	4.0845	6.0126
Wei-0	5.9371	8.4759	4.1337	6.7199
Wl-0	5.7798	8.4831	3.9924	6.1845
Ws	5.1126	8.4922	4.1092	7.1413
Ws-0	5.6921	8.9856	5.5119	7.5539
Wt-3	6.0772	8.8749	4.72	6.3451
Wt-5	5.6209	8.8894	5.274	7.5999
Yo-0	6.3632	8.6777	4.4962	5.9332
Zdr-6	3.2433	5.9327	2.2567	3.1981
ZdrI2-24	6.9689	9	4.7897	7.5539
ZdrI2-25	3.8776	7.2823	4.0358	5.9001
Zu-1	6.6105	9	4.7919	7.502
N/A - Not available
